# Supplementary material for: A tale of two seas: contrasting patterns of population structure in the small-spotted catshark across Europe
Source: R Soc Open Sci. 2014 Nov 12;1(3):140175. doi: 10.1098/rsos.140175 (PMC4448844; doi:10.1098/rsos.140175)
Supplement: SM1 Sample Details [file rsos140175supp1.xlsx]

## Sheet: Sheet1
Sample Number	Location	Lat	Long	Date	sex	length (mm)	Extra details
50.01	Central Adriatic	NA	NA	June 2010	male	390
50.02	Central Adriatic	NA	NA	June 2010	male	410
50.03	Central Adriatic	NA	NA	June 2010	female	420
50.04	Central Adriatic	NA	NA	June 2010	female	395
50.05	Central Adriatic	NA	NA	June 2010	female	415
50.06	Central Adriatic	NA	NA	June 2010	female	375
50.07	Central Adriatic	NA	NA	June 2010	female	400
50.08	Central Adriatic	NA	NA	June 2010	male	440
50.09	Central Adriatic	NA	NA	June 2010	female	420
50.1	Central Adriatic	NA	NA	June 2010	female	435
50.11	Central Adriatic	NA	NA	June 2010	female	400
50.12	Central Adriatic	NA	NA	June 2010	female	430
50.13	Central Adriatic	NA	NA	June 2010	male	440
50.14	Central Adriatic	NA	NA	June 2010	female	420
50.15	Central Adriatic	NA	NA	June 2010	female	410
50.16	Central Adriatic	NA	NA	June 2010	female	390
50.17	Central Adriatic	NA	NA	June 2010	female	400
50.18	Central Adriatic	NA	NA	June 2010	female	355
50.19	Central Adriatic	NA	NA	June 2010	female	420
50.2	Central Adriatic	NA	NA	June 2010	female	440
50.21	Central Adriatic	NA	NA	June 2010	female	375
50.22	Central Adriatic	NA	NA	June 2010	female	450
50.23	Central Adriatic	NA	NA	June 2010	female	365
50.24	Central Adriatic	NA	NA	June 2010	female	395
50.25	Central Adriatic	NA	NA	June 2010	female	375
50.26	Central Adriatic	NA	NA	June 2010	female	405
50.27	Central Adriatic	NA	NA	June 2010	male	375
50.28	Central Adriatic	NA	NA	June 2010	female	410
50.29	Central Adriatic	NA	NA	June 2010	male	445
50.3	Central Adriatic	NA	NA	June 2010	female	415
50.31	Central Adriatic	NA	NA	June 2010	male	395
50.32	Central Adriatic	NA	NA	June 2010	male	385
50.35	Central Adriatic	NA	NA	June 2010	male	415
50.36	Central Adriatic	NA	NA	June 2010	female	390
50.37	Central Adriatic	NA	NA	June 2010	male	370
50.38	Central Adriatic	NA	NA	June 2010	male	390
50.39	Central Adriatic	NA	NA	June 2010	female	350
50.4	Central Adriatic	NA	NA	June 2010	male	430
50.41	Central Adriatic	NA	NA	June 2010	female	380
50.42	Central Adriatic	NA	NA	June 2010	female	390
50.43	Central Adriatic	NA	NA	June 2010	female	415
50.44	Central Adriatic	NA	NA	June 2010	male	380
50.45	Central Adriatic	NA	NA	June 2010	male	340
50.46	Central Adriatic	NA	NA	June 2010	male	395
50.47	Central Adriatic	NA	NA	June 2010	female	400
50.48	Central Adriatic	NA	NA	June 2010	male	345
50.49	Central Adriatic	NA	NA	June 2010	female	410
50.5	Central Adriatic	NA	NA	June 2010	male	385
56	Bristol Channel	~ 51.60000	~ -5.60000	25-29/08/07	male	335
57	Bristol Channel	~ 51.60000	~ -5.60000	25-29/08/07	male	246
58	Bristol Channel	~ 51.60000	~ -5.60000	25-29/08/07	female	340
59	Bristol Channel	~ 51.60000	~ -5.60000	25-29/08/07	male	289
60	Bristol Channel	~ 51.60000	~ -5.60000	25-29/08/07	female	310
61	Bristol Channel	~ 51.60000	~ -5.60000	25-29/08/07	female	246
62	Bristol Channel	~ 51.60000	~ -5.60000	25-29/08/07	female	364
63	Bristol Channel	~ 51.60000	~ -5.60000	25-29/08/07	female	320
64	Bristol Channel	~ 51.60000	~ -5.60000	25-29/08/07	female	326
65	Bristol Channel	~ 51.60000	~ -5.60000	25-29/08/07	female	339
66	Bristol Channel	~ 51.60000	~ -5.60000	25-29/08/07	female	336
67	Bristol Channel	~ 51.60000	~ -5.60000	25-29/08/07	female	366
69	Bristol Channel	~ 51.60000	~ -5.60000	25-29/08/07	female	255
235	Bristol Channel	~ 51.60000	~ -5.60000	25-29/08/07	male	308
236	Bristol Channel	~ 51.60000	~ -5.60000	25-29/08/07	female	275
237	Bristol Channel	~ 51.60000	~ -5.60000	25-29/08/07	female	364
238	Bristol Channel	~ 51.60000	~ -5.60000	25-29/08/07	male	400
239	Bristol Channel	~ 51.60000	~ -5.60000	25-29/08/07	female	442
240	Bristol Channel	~ 51.60000	~ -5.60000	25-29/08/07	male	332
241	Bristol Channel	~ 51.60000	~ -5.60000	25-29/08/07	female	291
242	Bristol Channel	~ 51.60000	~ -5.60000	25-29/08/07	male	404
243	Bristol Channel	~ 51.60000	~ -5.60000	25-29/08/07	male	276
244	Bristol Channel	~ 51.60000	~ -5.60000	25-29/08/07	male	312
245	Bristol Channel	~ 51.60000	~ -5.60000	25-29/08/07	female	365
246	Bristol Channel	~ 51.60000	~ -5.60000	25-29/08/07	male	392
247	Bristol Channel	~ 51.60000	~ -5.60000	25-29/08/07	male	407
250	Bristol Channel	~ 51.60000	~ -5.60000	25-29/08/07	female	282
251	Bristol Channel	~ 51.60000	~ -5.60000	25-29/08/07	male	241
252	Bristol Channel	~ 51.60000	~ -5.60000	25-29/08/07	male	347
253	Bristol Channel	~ 51.60000	~ -5.60000	25-29/08/07	male	283
254	Bristol Channel	~ 51.60000	~ -5.60000	25-29/08/07	female	341
255	Bristol Channel	~ 51.60000	~ -5.60000	25-29/08/07	male	349
256	Bristol Channel	~ 51.60000	~ -5.60000	25-29/08/07	female	291
257	Bristol Channel	~ 51.60000	~ -5.60000	25-29/08/07	male	301
258	Bristol Channel	~ 51.60000	~ -5.60000	25-29/08/07	female	292
259	Bristol Channel	~ 51.60000	~ -5.60000	25-29/08/07	female	240
260	Bristol Channel	~ 51.60000	~ -5.60000	25-29/08/07	female	307
261	Bristol Channel	~ 51.60000	~ -5.60000	25-29/08/07	female	386
262	Bristol Channel	~ 51.60000	~ -5.60000	25-29/08/07	female	369
263	Bristol Channel	~ 51.60000	~ -5.60000	25-29/08/07	male	337
264	Bristol Channel	~ 51.60000	~ -5.60000	25-29/08/07	female	309
265	Bristol Channel	~ 51.60000	~ -5.60000	25-29/08/07	male	358
266	Bristol Channel	~ 51.60000	~ -5.60000	25-29/08/07	female	270
268	Bristol Channel	~ 51.60000	~ -5.60000	25-29/08/07	female	270
269	Bristol Channel	~ 51.60000	~ -5.60000	25-29/08/07	male	310
270	Bristol Channel	~ 51.60000	~ -5.60000	25-29/08/07	female	328
271	Bristol Channel	~ 51.60000	~ -5.60000	25-29/08/07	female	291
272	Bristol Channel	~ 51.60000	~ -5.60000	25-29/08/07	male	360
Can0596	Moroco/Canaries	27.0356	-13.985	2006-04-01	female	475
42.01	Heraklion, Sea of Crete	NA	NA	Apr-May 2011	male	400
42.02	Heraklion, Sea of Crete	NA	NA	Apr-May 2011	male	419
42.03	Heraklion, Sea of Crete	NA	NA	Apr-May 2011	female	410
42.04	Heraklion, Sea of Crete	NA	NA	Apr-May 2011	male	406
42.05	Heraklion, Sea of Crete	NA	NA	Apr-May 2011	female	355
42.06	Heraklion, Sea of Crete	NA	NA	Apr-May 2011	male	433
42.07	Heraklion, Sea of Crete	NA	NA	Apr-May 2011	female	383
42.08	Heraklion, Sea of Crete	NA	NA	Apr-May 2011	female	385
42.09	Heraklion, Sea of Crete	NA	NA	Apr-May 2011	male	435
42.1	Heraklion, Sea of Crete	NA	NA	Apr-May 2011	male	359
42.11	Heraklion, Sea of Crete	NA	NA	Apr-May 2011	female	368
42.12	Heraklion, Sea of Crete	NA	NA	Apr-May 2011	male	438
42.13	Heraklion, Sea of Crete	NA	NA	Apr-May 2011	male	404
42.14	Heraklion, Sea of Crete	NA	NA	Apr-May 2011	female	373
42.15	Heraklion, Sea of Crete	NA	NA	Apr-May 2011	male	419
42.16	Heraklion, Sea of Crete	NA	NA	Apr-May 2011	male	399
42.17	Heraklion, Sea of Crete	NA	NA	Apr-May 2011	female	406
42.18	Heraklion, Sea of Crete	NA	NA	Apr-May 2011	female	397
42.19	Heraklion, Sea of Crete	NA	NA	Apr-May 2011	female	402
42.2	Heraklion, Sea of Crete	NA	NA	Apr-May 2011	male	385
42.21	Heraklion, Sea of Crete	NA	NA	Apr-May 2011	female	430
42.22	Heraklion, Sea of Crete	NA	NA	Apr-May 2011	male	437
42.23	Heraklion, Sea of Crete	NA	NA	Apr-May 2011	female	418
42.24	Heraklion, Sea of Crete	NA	NA	Apr-May 2011	female	405
42.25	Heraklion, Sea of Crete	NA	NA	Apr-May 2011	female	396
42.26	Heraklion, Sea of Crete	NA	NA	Apr-May 2011	female	412
42.27	Heraklion, Sea of Crete	NA	NA	Apr-May 2011	female	430
42.28	Heraklion, Sea of Crete	NA	NA	Apr-May 2011	male	405
42.29	Heraklion, Sea of Crete	NA	NA	Apr-May 2011	male	420
42.3	Heraklion, Sea of Crete	NA	NA	Apr-May 2011	male	415
42.31	Heraklion, Sea of Crete	NA	NA	Apr-May 2011	female	295
42.32	Heraklion, Sea of Crete	NA	NA	Apr-May 2011	male	412
42.33	Heraklion, Sea of Crete	NA	NA	Apr-May 2011	female	399
42.34	Heraklion, Sea of Crete	NA	NA	Apr-May 2011	female	390
42.35	Heraklion, Sea of Crete	NA	NA	Apr-May 2011	female	351
47.114	Cyprus	34.9254	33.8621	09/07/11	male	425
47.115	Cyprus	34.9254	33.8621	09/07/11	male	406
47.116	Cyprus	34.9254	33.8621	09/07/11	male	134
47.117	Cyprus	34.9254	33.8621	09/07/11	female	380
47.123	Cyprus	34.9254	33.8621	09/07/11	male	389
47.127	Cyprus	34.9254	33.8621	14/07/11	female	374
4.01	South Ireland	50.7535	-9.10175	27/01/08	male	510
4.02	South Ireland	50.7535	-9.10175	27/01/08	female	660
4.03	South Ireland	50.7535	-9.10175	27/01/08	male	670
4.04	South Ireland	50.7535	-9.10175	27/01/08	female	390
4.05	South Ireland	50.7535	-9.10175	27/01/08	male	500
4.06	South Ireland	50.8528	-8.14585	27/01/08	male	670
4.07	South Ireland	50.8528	-8.14585	27/01/08	male	590
4.08	South Ireland	50.633	-8.24163	27/01/08	female	660
4.09	South Ireland	50.633	-8.24163	27/01/08	female	380
4.1	South Ireland	50.633	-8.24163	27/01/08	male	490
4.11	South Ireland	50.633	-8.24163	27/01/08	male	610
4.12	South Ireland	50.633	-8.24163	27/01/08	male	330
4.13	South Ireland	50.633	-8.24163	27/01/08	female	290
4.14	South Ireland	50.633	-8.24163	27/01/08	female	350
4.15	South Ireland	50.633	-8.24163	27/01/08	male	480
4.16	South Ireland	50.633	-8.24163	27/01/08	male	330
4.17	South Ireland	50.633	-8.24163	27/01/08	male	390
4.18	South Ireland	50.633	-8.24163	27/01/08	female	380
4.19	South Ireland	50.633	-8.24163	27/01/08	male	400
4.2	South Ireland	50.633	-8.24163	27/01/08	female	440
4.21	South Ireland	50.633	-8.24163	27/01/08	female	280
4.22	South Ireland	50.633	-8.24163	27/01/08	female	310
4.23	South Ireland	50.633	-8.24163	27/01/08	female	410
4.24	South Ireland	50.633	-8.24163	27/01/08	male	350
4.25	South Ireland	50.633	-8.24163	27/01/08	female	360
4.26	South Ireland	50.633	-8.24163	27/01/08	female	280
4.27	South Ireland	50.633	-8.24163	27/01/08	female	330
4.28	South Ireland	50.633	-8.24163	27/01/08	male	310
4.29	South Ireland	50.633	-8.24163	27/01/08	female	390
4.3	South Ireland	50.633	-8.24163	27/01/08	male	290
4.31	South Ireland	51.1226	-9.473	28/01/08	female	270
4.32	South Ireland	51.1226	-9.473	28/01/08	male	380
4.33	South Ireland	51.1226	-9.473	28/01/08	male	520
4.34	South Ireland	51.1226	-9.473	28/01/08	female	310
4.35	South Ireland	51.1226	-9.473	28/01/08	male	470
4.36	South Ireland	51.1226	-9.473	28/01/08	female	300
4.37	South Ireland	51.1226	-9.473	28/01/08	female	280
4.38	South Ireland	51.1226	-9.473	28/01/08	male	330
4.39	South Ireland	51.1226	-9.473	28/01/08	female	320
4.4	South Ireland	51.1226	-9.473	28/01/08	female	420
4.41	South Ireland	51.1226	-9.473	28/01/08	female	450
4.42	South Ireland	51.1226	-9.473	28/01/08	female	420
4.43	South Ireland	51.1226	-9.473	28/01/08	male	280
4.44	South Ireland	51.1226	-9.473	28/01/08	female	250
4.45	South Ireland	51.1226	-9.473	28/01/08	male	400
4.46	South Ireland	51.1226	-9.473	28/01/08	male	280
4.47	South Ireland	51.1226	-9.473	28/01/08	male	320
4.48	South Ireland	51.1226	-9.473	28/01/08	male	250
4.49	South Ireland	51.1226	-9.473	28/01/08	male	330
4.5	South Ireland	50.9677	-9.316	28/01/08	male	530
38.01	Mallorca	~ 39.91000	~ 3.57000	12/12/09	female	205
38.02	Mallorca	~ 39.91000	~ 3.57000	12/12/09	female	245
38.03	Mallorca	~ 39.91000	~ 3.57000	12/12/09	female	250
38.04	Mallorca	~ 39.91000	~ 3.57000	12/12/09	female	200
38.05	Mallorca	~ 39.91000	~ 3.57000	12/12/09	female	185
38.06	Mallorca	~ 39.91000	~ 3.57000	12/12/09	female	430
38.07	Mallorca	~ 39.91000	~ 3.57000	12/12/09	female	385
38.08	Mallorca	~ 39.91000	~ 3.57000	12/12/09	female	280
38.09	Mallorca	~ 39.91000	~ 3.57000	12/12/09	female	395
38.1	Mallorca	~ 39.91000	~ 3.57000	12/12/09	female	185
38.11	Mallorca	~ 39.91000	~ 3.57000	12/12/09	female	425
39.01	Mallorca	~ 39.91000	~ 3.57000	10/12/09	female	375
39.02	Mallorca	~ 39.91000	~ 3.57000	10/12/09	female	398
39.03	Mallorca	~ 39.91000	~ 3.57000	10/12/09	female	220
39.04	Mallorca	~ 39.91000	~ 3.57000	10/12/09	female	342
39.05	Mallorca	~ 39.91000	~ 3.57000	10/12/09	female	225
39.06	Mallorca	~ 39.91000	~ 3.57000	10/12/09	female	148
39.07	Mallorca	~ 39.91000	~ 3.57000	10/12/09	female	145
39.08	Mallorca	~ 39.91000	~ 3.57000	10/12/09	female	408
39.09	Mallorca	~ 39.91000	~ 3.57000	10/12/09	female	415
39.1	Mallorca	~ 39.91000	~ 3.57000	10/12/09	female	386
39.11	Mallorca	~ 39.91000	~ 3.57000	10/12/09	female	399
39.12	Mallorca	~ 39.91000	~ 3.57000	10/12/09	female	410
39.13	Mallorca	~ 39.91000	~ 3.57000	10/12/09	female	375
39.14	Mallorca	~ 39.91000	~ 3.57000	10/12/09	female	405
39.15	Mallorca	~ 39.91000	~ 3.57000	10/12/09	female	391
39.16	Mallorca	~ 39.91000	~ 3.57000	10/12/09	female	415
39.17	Mallorca	~ 39.91000	~ 3.57000	10/12/09	female	385
39.18	Mallorca	~ 39.91000	~ 3.57000	10/12/09	female	414
39.19	Mallorca	~ 39.91000	~ 3.57000	10/12/09	female	400
39.2	Mallorca	~ 39.91000	~ 3.57000	10/12/09	female	412
39.21	Mallorca	~ 39.91000	~ 3.57000	10/12/09	male	430
39.22	Mallorca	~ 39.91000	~ 3.57000	10/12/09	male	464
39.23	Mallorca	~ 39.91000	~ 3.57000	10/12/09	male	470
39.24	Mallorca	~ 39.91000	~ 3.57000	10/12/09	male	445
39.25	Mallorca	~ 39.91000	~ 3.57000	10/12/09	male	420
39.26	Mallorca	~ 39.91000	~ 3.57000	10/12/09	male	415
39.27	Mallorca	~ 39.91000	~ 3.57000	10/12/09	male	420
39.28	Mallorca	~ 39.91000	~ 3.57000	10/12/09	male	440
39.29	Mallorca	~ 39.91000	~ 3.57000	10/12/09	male	442
39.3	Mallorca	~ 39.91000	~ 3.57000	10/12/09	male	250
39.31	Mallorca	~ 39.91000	~ 3.57000	10/12/09	female	235
39.32	Mallorca	~ 39.91000	~ 3.57000	10/12/09	female	270
39.33	Mallorca	~ 39.91000	~ 3.57000	10/12/09	female	245
39.34	Mallorca	~ 39.91000	~ 3.57000	10/12/09	female	238
39.35	Mallorca	~ 39.91000	~ 3.57000	10/12/09	female	265
39.36	Mallorca	~ 39.91000	~ 3.57000	10/12/09	female	200
39.37	Mallorca	~ 39.91000	~ 3.57000	10/12/09	female	250
39.38	Mallorca	~ 39.91000	~ 3.57000	10/12/09	female	225
39.39	Mallorca	~ 39.91000	~ 3.57000	10/12/09	male	230
39.4	Mallorca	~ 39.91000	~ 3.57000	10/12/09	female	175
39.41	Mallorca	~ 39.91000	~ 3.57000	10/12/09	female	410
Norway1	Central Norway	NA	NA	Feb 2010	NA	NA
Norway2	Central Norway	NA	NA	Feb 2010	NA	NA
Norway3	Norway	69.3333	16.8833	2008	NA	NA
Norway4	Norway	69.2333	19.2833	2007	NA	NA
80.15	North Sea	57.6308	0.780167	01/02/11	male	360
80.16	North Sea	57.6308	0.780167	01/02/11	male	370
80.18	North Sea	57.4878	-1.37583	02/02/11	female	670
80.22	North Sea	58.0732	-1.14117	07/02/11	female	590
80.23	North Sea	58.0732	-1.14117	07/02/11	female	370
80.24	North Sea	58.0732	-1.14117	07/02/11	male	580
80.25	North Sea	58.0732	-1.14117	07/02/11	male	540
80.26	North Sea	58.0732	-1.14117	07/02/11	female	570
80.27	North Sea	58.0732	-1.14117	07/02/11	male	570
80.28	North Sea	58.0732	-1.14117	07/02/11	female	540
80.29	North Sea	58.0732	-1.14117	07/02/11	female	600
80.3	North Sea	58.0732	-1.14117	07/02/11	male	560
80.31	North Sea	58.0732	-1.14117	07/02/11	male	600
80.32	North Sea	58.0732	-1.14117	07/02/11	female	570
80.33	North Sea	58.0732	-1.14117	07/02/11	male	620
80.34	North Sea	58.0732	-1.14117	07/02/11	female	450
80.35	North Sea	58.0732	-1.14117	07/02/11	female	500
80.36	North Sea	58.0732	-1.14117	07/02/11	male	720
80.37	North Sea	58.0732	-1.14117	07/02/11	male	610
80.38	North Sea	58.0732	-1.14117	07/02/11	male	570
80.39	North Sea	58.0732	-1.14117	07/02/11	female	450
80.4	North Sea	58.0732	-1.14117	07/02/11	female	480
80.41	North Sea	58.0732	-1.14117	07/02/11	female	290
80.45	North Sea	58.4265	-0.8055	07/02/11	male	657
80.46	North Sea	58.4265	-0.8055	07/02/11	male	477
SYC1	North Portugal	NA	NA	23/07/08	male	524	Samples from the Matosinhos landing port: 41º11'00'' N 8º42'00'' W (unknown fishing area)
SYC2	North Portugal	NA	NA	23/07/08	female	497	Samples from the Matosinhos landing port: 41º11'00'' N 8º42'00'' W (unknown fishing area)
SYC3	North Portugal	NA	NA	23/07/08	female	499	Samples from the Matosinhos landing port: 41º11'00'' N 8º42'00'' W (unknown fishing area)
SYC4	North Portugal	NA	NA	23/07/08	female	484	Samples from the Matosinhos landing port: 41º11'00'' N 8º42'00'' W (unknown fishing area)
SYC5	North Portugal	NA	NA	23/07/08	female	510	Samples from the Matosinhos landing port: 41º11'00'' N 8º42'00'' W (unknown fishing area)
SYC6	North Portugal	NA	NA	23/07/08	female	498	Samples from the Matosinhos landing port: 41º11'00'' N 8º42'00'' W (unknown fishing area)
SYC8	Central Portugal	38.0367	-9.135	31/05/08	male	505
SYC9	Central Portugal	38.0367	-9.135	31/05/08	male	534
SYC10	Central Portugal	38.0367	-9.135	31/05/08	female	485
SYC11	Central Portugal	38.0367	-9.135	31/05/08	female	447
SYC12	Central Portugal	37.675	-9.13667	02/06/08	female	439
SYC13	Central Portugal	37.675	-9.13667	02/06/08	female	487
SYC14	Central Portugal	37.675	-9.13667	02/06/08	female	490
SYC15	Central Portugal	37.675	-9.13667	02/06/08	female	470
SYC16	Central Portugal	37.675	-9.13667	02/06/08	male	566
SYC17	South Portugal	36.8	-8.415	07/06/08	female	497
SYC18	South Portugal	36.8	-8.415	07/06/08	male	496
SYC19	South Portugal	36.8	-8.415	07/06/08	male	513
SYC20	South Portugal	36.8	-8.415	07/06/08	male	571
SYC21	South Portugal	36.8	-8.415	07/06/08	male	505
SYC22	South Portugal	36.7933	-8.32167	07/06/08	male	460
SYC23	South Portugal	36.7933	-8.32167	07/06/08	female	538
SYC24	South Portugal	36.7933	-8.32167	07/06/08	female	504
SYC25	South Portugal	36.7933	-8.32167	07/06/08	male	560
SYC26	South Portugal	36.7933	-8.32167	07/06/08	female	498
SYC27	South Portugal	36.7933	-8.32167	07/06/08	female	523
SYC28	South Portugal	36.7933	-8.32167	07/06/08	female	485
SYC29	South Portugal	36.7933	-8.32167	07/06/08	female	497
SYC30	South Portugal	36.7933	-8.32167	07/06/08	female	484
51.01	Sardinia	NA	NA	~ April 2010	NA	NA
51.02	Sardinia	NA	NA	~ April 2010	NA	NA
51.03	Sardinia	NA	NA	~ April 2010	NA	NA
51.04	Sardinia	NA	NA	~ April 2010	NA	NA
51.05	Sardinia	NA	NA	~ April 2010	NA	NA
51.06	Sardinia	NA	NA	~ April 2010	NA	NA
51.07	Sardinia	NA	NA	~ April 2010	NA	NA
51.08	Sardinia	NA	NA	~ April 2010	NA	NA
51.09	Sardinia	NA	NA	~ April 2010	NA	NA
51.1	Sardinia	NA	NA	~ April 2010	NA	NA
51.11	Sardinia	NA	NA	~ April 2010	NA	NA
51.12	Sardinia	NA	NA	~ April 2010	NA	NA
51.13	Sardinia	NA	NA	~ April 2010	NA	NA
51.14	Sardinia	NA	NA	~ April 2010	NA	NA
51.15	Sardinia	NA	NA	~ April 2010	NA	NA
51.16	Sardinia	NA	NA	~ April 2010	NA	NA
51.17	Sardinia	NA	NA	~ April 2010	NA	NA
51.18	Sardinia	NA	NA	~ April 2010	NA	NA
51.19	Sardinia	NA	NA	~ April 2010	NA	NA
51.2	Sardinia	NA	NA	~ April 2010	NA	NA
51.21	Sardinia	NA	NA	~ April 2010	NA	NA
51.22	Sardinia	NA	NA	~ April 2010	NA	NA
51.23	Sardinia	NA	NA	~ April 2010	NA	NA
51.24	Sardinia	NA	NA	~ April 2010	NA	NA
51.25	Sardinia	NA	NA	~ April 2010	NA	NA
51.26	Sardinia	NA	NA	~ April 2010	NA	NA
51.27	Sardinia	NA	NA	~ April 2010	NA	NA
51.28	Sardinia	NA	NA	~ April 2010	NA	NA
51.29	Sardinia	NA	NA	~ April 2010	NA	NA
51.3	Sardinia	NA	NA	~ April 2010	NA	NA
51.31	Sardinia	NA	NA	~ April 2010	NA	NA
51.32	Sardinia	NA	NA	~ April 2010	NA	NA
51.33	Sardinia	NA	NA	~ April 2010	NA	NA
51.34	Sardinia	NA	NA	~ April 2010	NA	NA
51.35	Sardinia	NA	NA	~ April 2010	NA	NA
51.36	Sardinia	NA	NA	~ April 2010	NA	NA
51.37	Sardinia	NA	NA	~ April 2010	NA	NA
51.38	Sardinia	NA	NA	~ April 2010	NA	NA
51.39	Sardinia	NA	NA	~ April 2010	NA	NA
51.4	Sardinia	NA	NA	~ April 2010	NA	NA
51.41	Sardinia	NA	NA	~ April 2010	NA	NA
51.42	Sardinia	NA	NA	~ April 2010	NA	NA
51.43	Sardinia	NA	NA	~ April 2010	NA	NA
51.44	Sardinia	NA	NA	~ April 2010	NA	NA
51.45	Sardinia	NA	NA	~ April 2010	NA	NA
51.46	Sardinia	NA	NA	~ April 2010	NA	NA
51.47	Sardinia	NA	NA	~ April 2010	NA	NA
51.48	Sardinia	NA	NA	~ April 2010	NA	NA
51.49	Sardinia	NA	NA	~ April 2010	NA	NA
51.5	Sardinia	NA	NA	~ April 2010	NA	NA
51.57	Sardinia	NA	NA	~ April 2010	NA	NA
51.6	Sardinia	NA	NA	~ April 2010	NA	NA
51.61	Sardinia	NA	NA	~ April 2010	NA	NA
51.62	Sardinia	NA	NA	~ April 2010	NA	NA
51.63	Sardinia	NA	NA	~ April 2010	NA	NA
51.64	Sardinia	NA	NA	~ April 2010	NA	NA
51.65	Sardinia	NA	NA	~ April 2010	NA	NA
51.67	Sardinia	NA	NA	~ April 2010	NA	NA
51.69	Sardinia	NA	NA	~ April 2010	NA	NA
51.7	Sardinia	NA	NA	~ April 2010	NA	NA
1.01	North Scotland	59.6057	-5.15075	16/11/07	male	650
1.02	North Scotland	59.6057	-5.15075	16/11/07	female	510
1.03	North Scotland	59.6057	-5.15075	16/11/07	male	600
1.04	North Scotland	59.6057	-5.15075	16/11/07	female	570
1.05	North Scotland	59.6057	-5.15075	16/11/07	female	550
1.06	North Scotland	59.6057	-5.15075	16/11/07	female	600
1.07	North Scotland	59.6057	-5.15075	16/11/07	male	550
1.08	North Scotland	59.6057	-5.15075	16/11/07	female	610
1.09	North Scotland	59.6057	-5.15075	16/11/07	male	560
1.1	North Scotland	59.6057	-5.15075	16/11/07	male	590
1.11	North Scotland	59.6057	-5.15075	16/11/07	male	570
1.12	North Scotland	59.6057	-5.15075	16/11/07	male	560
1.13	North Scotland	59.6057	-5.15075	16/11/07	male	640
1.14	North Scotland	59.6532	-5.45925	16/11/07	female	640
1.15	North Scotland	59.6532	-5.45925	16/11/07	male	480
1.16	North Scotland	59.6532	-5.45925	16/11/07	male	530
1.17	North Scotland	59.6532	-5.45925	16/11/07	female	560
1.18	North Scotland	59.6532	-5.45925	16/11/07	male	520
1.19	North Scotland	59.6532	-5.45925	16/11/07	female	530
1.2	North Scotland	59.6532	-5.45925	16/11/07	male	600
1.21	North Scotland	59.6532	-5.45925	16/11/07	female	580
1.22	North Scotland	59.6532	-5.45925	16/11/07	male	550
1.23	North Scotland	59.6532	-5.45925	16/11/07	female	540
1.24	North Scotland	58.813	-6.90017	16/11/07	male	480
1.25	North Scotland	58.813	-6.90017	16/11/07	male	500
1.26	North Scotland	58.813	-6.90017	16/11/07	female	480
1.27	North Scotland	58.813	-6.90017	16/11/07	female	510
1.28	North Scotland	58.813	-6.90017	16/11/07	male	640
1.29	North Scotland	58.813	-6.90017	16/11/07	female	520
1.3	North Scotland	58.813	-6.90017	16/11/07	female	520
1.31	North Scotland	58.813	-6.90017	16/11/07	female	560
1.32	North Scotland	58.813	-6.90017	16/11/07	male	530
1.33	North Scotland	58.813	-6.90017	16/11/07	male	520
1.34	North Scotland	58.813	-6.90017	16/11/07	male	620
1.35	North Scotland	58.4124	-7.87808	16/11/07	male	740
1.36	North Scotland	58.4124	-7.87808	16/11/07	male	680
1.37	North Scotland	58.4124	-7.87808	16/11/07	male	630
1.38	North Scotland	58.4124	-7.87808	16/11/07	male	490
1.39	North Scotland	58.4124	-7.87808	16/11/07	male	640
1.4	North Scotland	58.4124	-7.87808	16/11/07	male	450
1.41	North Scotland	58.4124	-7.87808	16/11/07	male	600
1.42	North Scotland	58.4124	-7.87808	16/11/07	female	450
1.43	North Scotland	58.4124	-7.87808	16/11/07	male	600
1.44	North Scotland	58.4124	-7.87808	16/11/07	male	440
1.45	North Scotland	58.4124	-7.87808	16/11/07	male	430
1.46	North Scotland	58.0412	-9.04292	16/11/07	male	620
1.47	North Scotland	58.0412	-9.04292	16/11/07	female	610
1.48	North Scotland	58.0412	-9.04292	16/11/07	female	590
1.49	North Scotland	58.0412	-9.04292	16/11/07	female	540
1.5	North Scotland	58.0412	-9.04292	16/11/07	female	530
275	Western Channel	50.3168	4.23417	03/04/08	male	592
276	Western Channel	50.3168	4.23417	03/04/08	male	640
278	Western Channel	50.3168	4.23417	03/04/08	male	688
279	Western Channel	50.3168	4.23417	03/04/08	male	658
280	Western Channel	50.3168	4.23417	03/04/08	male	623
281	Western Channel	50.3168	4.23417	03/04/08	male	610
282	Western Channel	50.3168	4.23417	03/04/08	male	642
283	Western Channel	50.3168	4.23417	03/04/08	male	656
284	Western Channel	50.3168	4.23417	03/04/08	male	612
285	Western Channel	50.3168	4.23417	03/04/08	male	675
286	Western Channel	50.3168	4.23417	03/04/08	male	392
287	Western Channel	50.3168	4.23417	03/04/08	male	640
288	Western Channel	50.3168	4.23417	03/04/08	male	604
289	Western Channel	50.3168	4.23417	03/04/08	male	580
290	Western Channel	50.3168	4.23417	03/04/08	male	628
291	Western Channel	50.3168	4.23417	03/04/08	male	640
292	Western Channel	50.3168	4.23417	03/04/08	male	605
293	Western Channel	50.3168	4.23417	03/04/08	male	621
294	Western Channel	50.3168	4.23417	03/04/08	male	686
295	Western Channel	50.3168	4.23417	03/04/08	female	567
313	Western Channel	50.3168	4.23417	23/05/08	female	585
314	Western Channel	50.3168	4.23417	23/05/08	female	584
315	Western Channel	50.3168	4.23417	23/05/08	female	642
316	Western Channel	50.3168	4.23417	23/05/08	female	575
317	Western Channel	50.3168	4.23417	23/05/08	female	661
Y0338	Western Channel	~ 50.31682	~ -4.23417	14/01/10	female	605
Y0339	Western Channel	~ 50.31682	~ -4.23417	14/01/10	female	558
Y0366	Western Channel	~ 50.31682	~ -4.23417	14/01/10	female	590
B1801	Western Channel	~ 50.31682	~ -4.23417	14/01/10	female	615
B1802	Western Channel	~ 50.31682	~ -4.23417	14/01/10	female	600
B1803	Western Channel	~ 50.31682	~ -4.23417	14/01/10	female	611
B1805	Western Channel	~ 50.31682	~ -4.23417	14/01/10	female	617
B1808	Western Channel	~ 50.31682	~ -4.23417	20/01/10	male	607
R1851	Western Channel	~ 50.31682	~ -4.23417	14/01/10	female	642
R1852	Western Channel	~ 50.31682	~ -4.23417	14/01/10	female	630
R1853	Western Channel	~ 50.31682	~ -4.23417	14/01/10	female	599
R1854	Western Channel	~ 50.31682	~ -4.23417	14/01/10	female	631
R1855	Western Channel	~ 50.31682	~ -4.23417	20/01/10	female	580
R1857	Western Channel	~ 50.31682	~ -4.23417	20/01/10	female	587
R1858	Western Channel	~ 50.31682	~ -4.23417	20/01/10	female	580
R1860	Western Channel	~ 50.31682	~ -4.23417	20/01/10	female	564
R1861	Western Channel	~ 50.31682	~ -4.23417	20/01/10	female	542
R1862	Western Channel	~ 50.31682	~ -4.23417	20/01/10	female	560
R1863	Western Channel	~ 50.31682	~ -4.23417	20/01/10	female	545
R1866	Western Channel	~ 50.31682	~ -4.23417	20/01/10	female	570
R1868	Western Channel	~ 50.31682	~ -4.23417	20/01/10	female	581
R1869	Western Channel	~ 50.31682	~ -4.23417	20/01/10	female	678
R1870	Western Channel	~ 50.31682	~ -4.23417	20/01/10	female	596
R1871	Western Channel	~ 50.31682	~ -4.23417	20/01/10	female	527
R1872	Western Channel	~ 50.31682	~ -4.23417	16/02/10	female	601
G0376	Western Channel	~ 50.31682	~ -4.23417	14/01/10	female	624
G0377	Western Channel	~ 50.31682	~ -4.23417	14/01/10	female	590
G0378	Western Channel	~ 50.31682	~ -4.23417	14/01/10	female	632
G0380	Western Channel	~ 50.31682	~ -4.23417	14/01/10	female	637
P0551	Western Channel	~ 50.31682	~ -4.23417	14/01/10	female	651
P0552	Western Channel	~ 50.31682	~ -4.23417	14/01/10	female	618
P0553	Western Channel	~ 50.31682	~ -4.23417	14/01/10	female	639
P0554	Western Channel	~ 50.31682	~ -4.23417	14/01/10	female	654
B1794	Western Channel	~ 50.31682	~ -4.23417	02/02/10	male	680
B1796	Western Channel	~ 50.31682	~ -4.23417	02/02/10	male	680
R1846	Western Channel	~ 50.31682	~ -4.23417	02/02/10	female	588
R1847	Western Channel	~ 50.31682	~ -4.23417	02/02/10	female	603
R1848	Western Channel	~ 50.31682	~ -4.23417	02/02/10	female	605
R1849	Western Channel	~ 50.31682	~ -4.23417	02/02/10	female	575
B719	Western Channel	50.2303	-4.20389	19/06/03	male	700
B724	Western Channel	50.2303	-4.20389	19/06/03	male	645
B725	Western Channel	50.2303	-4.20389	19/06/03	male	624
B726	Western Channel	50.2303	-4.20389	19/06/03	male	671
B745	Western Channel	50.2303	-4.20389	19/06/03	male	671
B746	Western Channel	50.2303	-4.20389	19/06/03	male	643
B747	Western Channel	50.2303	-4.20389	19/06/03	male	608
B748	Western Channel	50.2303	-4.20389	19/06/03	male	594
B749	Western Channel	50.2303	-4.20389	19/06/03	male	570
R835	Western Channel	50.2303	-4.20389	19/06/03	female	573
R836	Western Channel	50.2303	-4.20389	19/06/03	female	576
R844	Western Channel	50.2303	-4.20389	19/06/03	female	555
R872	Western Channel	50.2303	-4.20389	19/06/03	female	576
R873	Western Channel	50.2303	-4.20389	19/06/03	female	594
R874	Western Channel	50.2303	-4.20389	19/06/03	female	540
B907	Western Channel	50.2658	-4.21861	23/07/03	male	661
B908	Western Channel	50.2408	-4.20389	23/07/03	male	577
B909	Western Channel	50.2408	-4.20389	23/07/03	male	624
B910	Western Channel	50.2658	-4.21861	23/07/03	male	694
B911	Western Channel	50.2658	-4.21861	23/07/03	male	545
B915	Western Channel	50.2658	-4.21861	23/07/03	male	545
B916	Western Channel	50.2658	-4.21861	23/07/03	male	521
R917	Western Channel	50.2408	-4.20389	23/07/03	female	636
B918	Western Channel	50.2303	-4.20833	28/08/03	male	663
R919	Western Channel	50.2408	-4.20389	23/07/03	female	607
B919	Western Channel	50.2303	-4.20833	28.08.03	male	655
R921	Western Channel	50.2408	-4.20389	23/07/03	female	566
R922	Western Channel	50.2408	-4.20389	23/07/03	female	550
R923	Western Channel	50.2658	-4.21861	23/07/03	female	622
B926	Western Channel	50.2303	-4.20833	28/08/03	male	704
B928	Western Channel	50.2303	-4.20833	28/08/03	male	649
B929	Western Channel	50.2303	-4.20833	28/08/03	male	652
B936	Western Channel	50.2303	-4.20833	28/08/03	male	693
R937	Western Channel	50.2303	-4.20833	28/08/03	female	550
B938	Western Channel	50.2303	-4.20833	28/08/03	male	680
B939	Western Channel	50.2303	-4.20833	28/08/03	male	621
R941	Western Channel	50.2303	-4.20833	28/08/03	female	560
R946	Western Channel	50.2303	-4.20833	28/08/03	female	545
R950	Western Channel	50.2303	-4.20833	28/08/03	female	571
R954	Western Channel	50.2303	-4.20833	28/08/03	female	554
R964	Western Channel	50.2303	-4.20833	28/08/03	female	522
R967	Western Channel	50.2303	-4.20833	28/08/03	female	533
R968	Western Channel	50.2303	-4.20833	28/08/03	female	570
R969	Western Channel	50.2303	-4.20833	28/08/03	female	550
R971	Western Channel	50.2303	-4.20833	28/08/03	female	632
